# Supplementary material for: Preoperative and postoperative prediction of long-term meningioma outcomes
Source: PLoS One. 2018 Sep 20;13(9):e0204161. doi: 10.1371/journal.pone.0204161 (PMC6147484; doi:10.1371/journal.pone.0204161)
Supplement: S1 Table — (CSV) [file pone.0204161.s001.csv]

Age	Sex	Race	Remote_RT	MM	ACF	MCF	PCF	Mid	Convexity	SB	Size	Recurrent	Bone	Brain	Edema	Necrosis	Grade	GTR	Adjuvant_RT	LF	OS
61.3	0	1	0	1	0	0	0	1	1	0	0.3	1	1	0	1	0	2	1	1	1	1
55.7	1	1	0	0	0	0	0	0	1	0	0.6	1	0	0	0	1	2	1	0	1	0
37.9	0	1	0	0	0	1	0	1	0	1	0.7	0	0	0	0	0	1	1	0	0	0
39	1	1	1	0	0	0	0	0	1	0	0.7	1	1	0	0	0	2	1	0	0	0
70.4	0	1	0	0	0	0	0	1	0	0	1.3	0	0	0	1	0	1	1	0	0	0
72.2	0	1	0	1	0	0	1	0	0	1	1.59	1	0	0	0	0	1	1	0	0	0
69.6	0	1	0	0	0	0	1	0	0	1	1.7	0	0	0	0	0	1	1	0	0	0
51.7	1	1	0	0	0	0	0	0	1	0	1.8	1	0	0	0	0	1	1	0	1	0
56.3	0	1	1	0	1	0	0	1	0	1	1.9	0	1	0	0	0	1	1	0	0	0
34.9	0	1	0	0	0	0	0	0	1	0	2.2	0	1	0	0	0	1	1	0	0	0
55.9	1	1	0	0	0	0	0	0	1	0	2.3	1	0	1	0	0	1	1	0	1	0
68.7	0	1	0	0	0	0	1	0	0	1	2.4	0	0	0	0	0	1	1	0	0	0
57.1	0	1	0	0	1	0	0	1	0	1	3	0	1	0	0	0	1	1	0	0	0
69.1	0	3	0	0	1	1	0	0	0	1	3	0	0	0	0	0	1	1	0	0	0
48.8	0	2	0	0	0	0	0	1	1	0	3	1	1	0	0	0	2	0	1	0	0
29.6	0	1	0	1	0	0	0	0	1	0	3.01	0	1	0	0	0	1	0	0	0	0
61.7	0	4	0	0	0	0	0	0	1	0	3.6	0	0	0	0	0	1	1	0	0	0
43.3	0	1	0	1	0	0	0	0	0	0	3.65	0	0	0	0	0	1	1	0	0	0
47	1	1	1	1	0	0	0	0	1	0	3.73	0	0	0	0	0	2	1	0	0	0
30.7	0	4	0	0	0	1	0	1	0	1	3.9	0	0	0	0	0	2	0	0	1	0
57.1	1	1	0	0	0	0	0	0	1	0	4.1	1	0	1	1	0	3	0	1	1	1
45.7	0	1	0	0	0	1	0	0	0	1	4.3	0	1	0	0	0	1	1	0	0	0
47.4	1	4	0	1	0	0	0	1	0	0	4.29	1	0	1	1	0	3	1	0	1	NA
59.1	0	1	0	0	0	0	0	0	1	0	4.6	0	0	0	1	0	1	1	0	0	0
64.6	0	3	0	1	0	1	0	0	1	1	4.6	1	0	0	1	1	2	0	1	1	1
57.7	1	1	0	1	0	0	0	0	1	0	4.66	0	1	0	0	0	1	1	0	1	0
22.9	0	1	0	1	0	0	0	1	1	0	4.67	1	1	0	1	0	1	0	1	1	0
25.3	1	4	1	0	1	0	0	0	0	1	4.7	0	1	0	0	0	2	1	0	1	0
69.4	0	1	0	0	1	1	0	1	0	1	4.8	0	0	0	0	0	1	1	0	0	0
64.8	0	1	0	1	0	0	1	0	0	1	4.9	0	0	1	1	0	2	0	1	0	0
47.2	0	1	0	0	0	0	0	0	1	0	5.5	0	1	0	0	0	1	1	0	0	1
78.2	1	4	0	1	1	0	0	1	1	1	5.9	0	0	0	1	0	1	1	0	0	0
46.8	0	2	0	0	1	0	0	1	0	1	6.4	0	0	0	1	0	1	1	0	0	0
42.6	1	4	0	1	0	1	0	0	0	1	6.53	1	1	1	1	1	3	0	0	1	NA
67.2	0	1	0	1	0	0	1	0	0	1	6.8	0	0	0	0	0	2	0	1	0	1
45.7	0	4	0	0	0	0	0	0	1	0	6.8	0	0	0	0	0	2	1	0	0	0
75.2	1	1	0	1	0	0	0	0	1	0	7	0	1	0	0	0	2	1	0	0	0
75.5	1	1	0	1	0	0	0	0	1	0	7	0	0	0	1	0	1	1	0	0	0
70.9	0	1	0	0	1	1	0	0	0	1	7.2	0	1	0	0	0	2	0	0	0	0
49	0	1	0	0	0	0	0	1	1	0	7.3	0	0	0	0	0	1	0	0	1	0
62.7	1	1	0	0	0	0	0	0	1	0	7.5	0	1	0	0	0	1	1	0	0	0
57.4	0	4	0	0	0	0	0	0	1	0	7.7	0	0	0	0	0	1	1	0	0	0
54.4	0	5	0	0	0	0	0	1	1	0	8.1	0	0	0	0	0	1	1	0	0	0
54.7	1	1	0	0	0	0	1	0	0	1	8.2	0	0	0	0	1	1	1	0	0	0
37.9	0	1	0	0	0	0	0	0	1	0	8.3	0	0	0	1	0	3	1	0	0	0
32.5	1	1	0	0	0	0	0	1	1	0	8.4	0	0	1	1	1	2	0	0	0	0
61.1	0	1	0	0	0	0	0	0	1	0	8.9	0	0	0	0	0	1	1	0	0	0
21	0	4	0	0	0	0	1	0	0	1	9.03	0	0	0	0	0	1	0	0	1	0
76.3	0	3	0	0	0	0	0	0	1	0	9.1	0	0	0	0	0	1	1	0	0	0
48.2	0	1	0	0	0	0	0	1	1	0	9.1	0	0	0	0	0	1	1	0	0	0
79.3	0	1	0	0	0	1	0	0	1	1	9.22	1	1	1	1	0	1	1	0	1	0
58.2	0	1	0	0	0	0	0	0	1	0	9.6	0	1	0	0	0	1	1	0	0	0
54.6	1	4	0	1	0	0	0	0	1	0	9.66	0	0	1	0	0	2	1	0	0	1
80.9	0	4	0	0	0	1	0	0	0	1	10.2	0	0	0	1	0	1	1	0	0	1
79.5	1	1	0	0	0	0	0	0	1	0	10.3	0	0	0	0	0	1	1	0	0	0
43.1	0	1	1	1	0	0	0	1	1	0	10.5	1	1	1	1	1	2	0	0	1	0
64.4	0	1	0	0	0	0	0	0	1	0	10.5	1	0	0	0	0	2	0	0	0	1
63.3	0	1	0	1	0	0	0	1	1	0	10.5	1	1	0	1	0	2	0	0	0	1
63.3	1	1	0	0	0	1	0	0	0	1	10.9	0	0	0	0	0	1	1	0	0	1
43.7	0	1	0	0	0	0	0	1	1	0	11.1	0	0	1	1	0	2	1	0	0	0
44.3	0	4	0	0	0	0	0	0	1	0	11.18	1	0	0	0	1	1	1	0	0	0
50.8	0	3	0	0	0	0	0	1	0	0	11.2	0	0	0	0	0	1	1	0	0	0
45.6	0	1	0	1	1	1	1	1	0	1	11.5	0	1	0	1	0	1	0	1	0	0
57.3	1	1	0	0	0	0	0	0	1	0	11.6	0	0	0	1	0	2	1	0	0	0
49.2	0	1	0	0	0	0	0	0	1	0	11.7	0	0	1	0	1	1	1	0	0	0
59	0	4	0	1	0	0	0	1	1	0	11.8	1	0	0	1	0	1	0	1	1	1
65.6	0	1	0	1	0	0	0	0	1	0	12	1	0	0	1	0	3	1	0	0	NA
49.3	0	1	0	0	0	0	0	1	1	0	12.07	1	0	0	1	0	2	1	1	0	0
53.9	0	8	0	1	0	0	0	0	1	0	12.1	1	0	0	1	0	3	1	0	0	1
73.6	1	1	0	1	1	1	0	0	0	1	12.15	0	1	0	0	1	3	0	1	0	1
63.5	0	3	0	1	1	0	0	1	1	1	13.48	1	0	0	0	0	2	1	0	0	NA
83.1	0	1	0	0	0	0	0	1	1	0	13.8	0	0	0	1	0	1	1	0	0	1
60.3	0	4	0	1	0	0	0	1	1	0	14.3	0	0	1	1	0	2	0	1	1	NA
38.1	1	1	1	1	0	0	0	0	1	0	14.5	1	0	0	0	0	2	0	0	1	NA
52.8	1	1	0	0	0	0	0	0	1	0	14.59	1	1	1	1	0	2	0	1	1	NA
88.6	0	1	0	0	0	1	0	0	1	1	14.86	1	1	0	1	0	2	0	1	1	NA
54.8	1	4	0	0	0	1	0	0	0	1	15	0	0	0	1	0	1	1	0	0	0
66.3	1	3	0	0	0	0	0	1	1	0	15.4	0	1	0	0	0	2	1	0	0	0
43.5	0	4	0	0	0	0	0	0	1	0	15.4	0	0	0	0	0	2	0	1	0	0
57.3	0	4	0	0	0	0	1	0	0	1	16	0	1	0	0	0	1	1	0	0	0
59.3	0	1	0	0	0	0	0	1	1	0	16.3	0	0	0	1	0	1	1	0	0	0
55.3	1	1	0	0	0	0	0	1	1	0	16.5	0	0	0	1	1	1	1	0	0	0
76.9	1	3	0	0	0	0	1	0	0	1	16.7	0	0	0	0	0	1	0	0	1	0
65.4	1	1	0	0	0	0	0	0	1	0	16.7	0	0	0	1	1	1	1	0	0	1
60.5	0	1	0	0	0	0	0	1	1	0	16.79	0	0	0	1	0	1	1	0	1	0
72.4	0	1	0	0	0	0	1	1	0	1	17	0	0	0	0	0	1	0	0	0	0
53.5	1	1	0	0	0	0	0	1	1	0	17.2	0	0	0	1	0	3	1	0	1	NA
68.4	1	3	0	0	0	0	0	0	1	0	17.6	0	1	0	1	0	1	0	0	0	0
64.9	0	2	0	1	1	1	0	1	0	1	18.26	1	1	0	1	0	2	0	0	1	0
61.3	0	3	0	1	0	0	0	0	1	0	18.4	0	1	0	1	0	1	1	0	0	0
62.9	0	1	0	0	0	0	0	0	1	0	18.61	1	0	1	1	1	2	0	1	0	1
64.6	1	1	0	0	0	0	0	1	1	0	18.9	0	0	0	1	0	1	1	0	0	1
74.9	0	2	1	0	1	0	0	1	0	1	19	0	0	0	0	0	1	1	0	0	0
62.5	1	7	0	0	0	0	0	1	1	0	19.1	0	0	0	1	0	1	1	0	1	0
68.2	1	7	0	0	0	1	0	1	0	1	19.3	0	0	0	0	0	1	1	0	0	0
73	0	1	0	0	0	0	1	0	0	1	19.5	0	0	0	1	0	1	1	0	0	0
49.6	0	3	0	0	0	0	0	0	1	0	19.7	0	0	1	1	0	3	1	0	0	0
73.3	0	1	0	0	0	0	0	1	1	0	19.8	0	0	0	1	1	1	0	0	1	0
56.5	1	1	0	0	0	0	1	1	0	1	20.7	0	0	0	1	0	1	0	0	1	0
57.9	1	1	0	1	1	0	0	1	1	1	21.1	1	0	1	1	1	3	1	1	1	1
44.5	1	1	0	0	0	0	0	0	1	0	22.4	0	0	0	1	1	2	1	0	0	0
68.1	1	2	0	0	0	0	0	0	1	0	22.9	0	0	0	0	0	1	1	0	0	0
56.9	0	1	0	0	0	0	0	1	1	0	23.2	1	0	0	1	0	3	0	0	1	1
69.4	0	1	0	0	0	0	0	0	1	0	23.2	0	0	0	0	0	1	1	0	0	0
68.6	0	1	0	0	1	0	0	0	0	1	23.3	1	0	0	0	0	2	0	1	0	0
72.4	0	1	0	1	0	0	0	1	1	0	23.7	1	0	0	1	1	2	1	1	1	1
72.6	0	1	0	0	0	0	0	0	1	0	23.9	0	0	0	0	0	1	1	0	0	0
68.2	1	1	0	1	1	1	0	0	1	1	24.1	0	0	0	0	0	1	1	0	0	0
72.8	1	1	0	1	0	0	0	1	1	0	24.25	1	0	0	1	1	3	0	1	1	NA
35.9	0	1	0	0	0	1	0	0	0	1	25.1	0	1	0	1	0	1	1	0	0	0
68.2	1	1	0	1	1	0	0	1	1	1	25.2	1	1	0	1	1	2	1	1	1	0
50.7	0	1	0	0	1	0	0	0	0	1	25.3	0	0	0	1	0	1	0	0	0	0
47.7	0	2	0	0	0	0	1	0	0	1	25.4	0	1	0	0	0	1	1	0	0	1
37.8	0	5	0	0	0	1	0	0	1	1	25.85	1	1	0	1	1	1	1	0	0	0
66.6	1	3	0	1	1	1	0	1	0	1	26.2	0	0	0	0	0	1	0	0	0	0
52.7	0	1	0	0	1	0	0	1	0	1	26.7	0	0	0	0	0	1	1	0	0	0
67.5	0	5	0	0	0	0	0	0	1	0	27.6	0	1	0	0	1	2	0	0	0	0
25.5	0	4	0	0	0	0	0	1	1	0	28.4	0	1	1	1	1	2	1	0	1	0
61.1	0	3	0	0	0	0	0	1	1	0	29.2	0	0	1	1	1	3	0	0	0	0
55.1	0	1	0	0	0	0	1	0	0	1	29.5	0	0	0	1	0	1	0	0	0	0
55.2	1	4	0	1	0	0	0	0	1	0	30.1	1	0	0	1	0	2	1	0	0	1
59.3	1	1	0	0	1	0	0	1	0	1	31.9	0	0	0	1	1	2	1	0	1	0
54.4	0	1	0	1	0	0	0	1	1	0	31.97	0	0	1	1	1	2	1	1	1	NA
47.8	0	1	0	1	0	0	0	1	1	0	32.2	0	0	0	0	1	1	0	0	1	0
58.4	0	1	0	0	0	0	0	0	1	0	32.2	0	0	0	0	0	1	0	0	0	0
48.4	0	7	0	0	0	0	1	0	0	1	32.2	1	0	0	1	0	1	0	1	0	NA
48.2	1	1	0	0	1	0	0	1	0	1	32.8	1	1	0	1	0	1	0	0	1	0
36.9	0	4	0	0	0	0	1	0	0	1	33.2	0	0	0	1	0	2	1	1	0	0
53.7	0	1	0	1	0	0	0	0	0	0	33.4	0	0	0	0	0	1	1	0	0	0
70.4	0	1	0	0	0	0	0	1	1	0	33.4	1	0	0	1	0	2	0	0	0	NA
60	1	1	0	0	0	0	0	1	0	0	33.8	1	0	0	1	0	1	0	1	0	0
43.2	0	1	0	0	0	0	1	0	0	1	34.1	0	0	0	1	0	1	0	1	1	0
73.5	0	1	0	0	0	0	0	1	0	0	34.3	0	0	0	1	0	1	1	0	0	0
35.8	0	5	0	0	0	1	1	0	0	1	34.4	0	1	0	1	0	2	0	0	0	0
65.9	0	1	0	0	0	0	0	1	1	0	35.03	0	1	0	0	0	2	0	1	0	1
63.2	0	1	0	0	0	1	1	0	0	1	35.1	0	1	0	0	0	1	0	0	0	1
77.2	1	1	0	1	0	0	0	0	1	0	35.21	1	0	0	1	1	2	1	0	0	0
66.5	0	1	0	0	1	1	0	0	0	1	35.3	0	0	1	1	0	2	0	1	0	0
30.5	1	1	0	0	1	1	0	0	0	1	35.4	0	1	0	0	1	1	1	0	0	0
50.1	1	4	0	1	0	0	0	1	0	0	35.5	1	0	1	1	1	2	0	1	1	0
66	0	1	0	0	0	0	0	1	1	0	36.1	0	0	0	0	0	1	1	0	0	0
57	1	1	0	0	0	0	0	0	1	0	36.3	0	0	0	1	0	1	1	0	0	0
77.6	0	1	0	0	0	0	0	1	0	0	36.8	0	1	0	0	0	1	0	0	0	0
63.9	0	1	0	0	0	0	0	0	0	0	37.1	0	0	0	1	1	1	1	0	0	0
60.4	1	2	0	0	0	0	0	0	1	0	37.3	0	0	0	1	0	2	0	1	0	0
58.7	1	1	0	0	0	0	0	0	1	0	37.4	0	0	0	1	0	1	1	0	0	0
67.5	1	1	0	0	0	0	1	0	0	1	37.6	0	0	0	0	1	2	1	0	1	0
39.3	0	1	0	1	0	0	0	1	1	0	37.82	0	0	0	0	0	1	0	1	1	0
67.3	1	1	0	0	0	1	0	0	1	1	37.9	1	1	0	0	0	3	0	1	1	1
63.1	1	1	0	1	0	0	0	0	1	0	38.2	1	0	1	1	1	2	0	0	1	1
58.8	1	1	0	0	0	0	0	1	1	0	38.5	0	0	0	1	0	1	0	0	0	0
81.1	0	5	0	0	0	0	0	0	1	0	38.5	0	0	0	1	0	1	1	0	0	0
48.5	1	1	0	0	1	1	0	0	0	1	38.9	0	0	1	1	1	2	1	0	0	0
67.2	0	1	0	0	1	0	0	1	0	1	38.9	1	0	0	1	1	2	1	1	0	0
36.5	1	1	1	1	1	1	0	0	0	1	39.37	0	1	0	0	1	2	0	0	1	NA
72.1	1	1	0	0	0	0	0	1	1	0	39.5	0	0	0	1	1	1	0	1	0	1
67.7	0	1	0	0	0	1	0	0	0	1	39.5	0	1	1	1	1	2	0	1	0	0
74	0	1	0	0	0	0	0	1	1	0	40.3	0	1	0	1	1	2	0	0	1	1
56.3	0	1	0	1	1	0	0	0	1	1	40.52	1	0	1	0	1	2	1	0	0	0
68.3	1	1	0	1	0	1	0	0	1	1	40.52	1	1	1	1	1	2	0	1	1	1
73.3	0	1	0	0	0	0	0	1	0	0	40.8	1	1	1	1	0	3	1	1	1	1
41.3	0	1	0	0	1	1	0	0	0	1	41.7	0	1	0	1	1	1	1	0	0	0
65.4	0	1	0	0	1	1	0	0	0	1	41.7	0	1	0	1	0	1	0	0	1	0
71	1	1	0	0	0	0	0	1	1	0	42.1	0	1	1	1	1	2	1	0	1	0
64	0	3	0	0	0	0	1	0	0	1	44.3	0	1	0	0	1	3	1	1	1	0
64.4	1	1	0	1	0	0	0	0	0	0	45.1	0	0	0	0	0	1	1	0	0	0
35	1	1	1	0	0	0	0	0	1	0	45.27	0	1	0	1	0	2	1	0	1	NA
70.1	1	3	0	0	0	0	0	1	1	0	45.3	0	0	0	1	1	2	1	0	0	1
54.9	0	1	0	0	1	0	0	1	0	1	46	0	0	0	1	0	1	1	0	0	0
44.8	0	1	0	0	0	0	1	0	0	1	46.4	0	1	0	0	0	2	1	0	1	0
80.4	0	1	0	0	0	0	0	0	1	0	46.5	0	0	0	0	0	1	0	0	0	0
57.9	0	1	0	0	0	0	1	0	0	1	46.5	0	1	0	0	0	1	1	0	0	1
70.7	0	7	0	0	0	0	0	0	1	0	46.8	0	1	0	1	0	2	1	0	0	0
49.7	0	1	0	0	0	0	0	1	1	0	47.5	0	0	0	0	0	1	0	1	0	0
54.4	0	5	0	0	0	1	0	1	0	1	47.6	0	0	0	0	0	1	1	0	0	0
27	0	1	0	0	0	0	0	0	0	0	47.76	0	0	1	1	0	2	0	1	0	0
60.5	1	1	0	0	0	0	0	0	1	0	48.6	0	0	0	0	1	1	1	0	0	0
56.3	0	4	0	1	0	0	0	1	1	0	48.7	0	0	0	1	0	2	0	1	1	NA
52.2	0	1	0	0	0	0	0	0	1	0	48.9	0	1	0	1	0	1	0	0	0	0
67.8	0	3	0	0	0	0	0	1	1	0	51.2	0	0	0	1	1	1	0	0	1	0
53.9	1	5	0	0	0	0	0	1	1	0	51.6	1	0	0	1	0	2	0	1	1	1
74.3	0	2	0	0	0	0	0	1	1	0	52.2	1	0	1	1	0	1	1	0	0	1
60.6	1	1	0	1	0	0	0	1	0	0	52.31	0	0	0	0	0	2	1	1	0	1
54.7	0	1	0	0	0	1	0	0	1	1	52.5	0	0	0	0	1	1	1	0	0	0
52.7	0	8	0	1	0	0	0	0	1	0	52.9	1	0	0	1	0	2	0	0	1	NA
58	0	3	0	0	1	1	0	1	0	1	52.9	0	0	0	0	0	1	1	0	0	0
39.2	0	1	0	1	0	0	0	1	1	0	53.54	1	0	1	1	0	2	0	0	1	0
45.7	0	1	0	1	0	0	0	0	1	0	53.7	0	1	0	0	0	1	1	0	0	0
54.7	0	1	0	0	1	0	0	1	0	1	54.6	0	0	0	1	0	2	0	0	0	1
65.3	0	1	0	0	0	0	0	1	0	0	55.1	0	0	0	0	0	1	1	0	0	0
74.7	0	1	0	0	0	0	0	1	1	0	55.8	0	0	0	0	1	1	1	0	0	0
61.7	0	4	0	0	0	0	0	1	1	0	57.1	0	1	0	1	0	1	1	0	0	0
58.3	1	1	0	0	1	0	0	1	1	1	57.31	1	1	1	0	0	3	1	1	1	NA
53.4	1	4	0	1	0	0	0	1	1	0	59.1	1	0	0	1	0	2	0	0	0	NA
56.8	1	1	0	0	0	0	0	1	1	0	59.1	0	1	1	1	0	2	0	1	0	0
64.1	0	2	0	0	1	1	0	0	1	1	60.7	0	1	0	1	1	1	1	0	0	0
54.2	0	4	0	0	1	0	0	1	0	1	60.9	0	1	0	1	0	1	0	0	1	1
75.2	0	3	0	0	0	0	0	0	1	0	62.8	0	1	0	0	0	1	1	0	0	0
64.2	0	1	0	0	0	0	0	1	1	0	65.1	0	0	0	0	0	1	1	0	0	0
46.1	0	1	0	1	0	0	1	0	0	0	65.73	0	0	1	0	0	1	0	0	0	NA
75.8	1	1	0	0	0	0	0	0	1	0	65.9	0	0	0	1	0	2	1	0	0	0
50.6	0	7	0	1	0	0	0	0	1	0	66.3	1	0	0	1	1	1	1	0	0	0
57.2	0	2	0	1	0	1	0	0	1	1	67.62	1	0	0	1	1	2	0	0	1	1
57.1	1	4	1	1	0	0	0	1	1	0	67.9	0	0	0	0	0	1	1	0	1	0
45.6	1	4	0	1	0	0	0	1	0	0	68	1	0	1	1	0	2	0	1	0	NA
59.6	1	1	0	1	0	1	0	0	1	1	71.1	1	1	1	1	1	2	1	1	1	1
40.1	0	4	0	0	0	0	1	0	0	1	71.8	0	0	0	1	0	2	0	1	0	0
86.5	1	1	0	0	1	0	0	0	1	1	72.2	0	1	0	1	1	2	1	0	0	0
67.6	0	5	0	0	1	1	0	0	1	1	72.5	0	1	0	1	0	3	1	1	1	1
42.4	1	1	1	0	0	0	0	1	0	0	73	0	0	0	1	1	1	1	0	0	0
61.8	0	8	0	0	1	1	1	0	0	1	74.5	0	1	0	1	0	1	0	1	0	1
79.7	0	3	0	1	0	1	0	0	1	1	75	0	1	0	1	1	1	1	0	0	0
65	0	1	0	1	0	0	0	1	1	0	76	0	0	0	1	1	2	0	0	1	0
70.3	0	1	0	0	0	1	1	1	1	1	77.3	0	1	1	1	0	2	0	1	0	0
74.7	1	1	0	0	0	0	0	1	1	0	78.3	0	0	0	0	0	2	1	0	1	1
78.1	1	1	0	0	1	1	0	0	0	1	78.6	0	1	0	1	1	2	0	1	1	1
61.4	1	1	0	1	0	0	0	1	0	0	78.7	1	0	1	1	0	3	0	0	1	1
48.3	0	1	0	0	0	0	0	0	0	0	79.9	0	0	0	1	0	3	1	0	0	0
44	1	1	1	1	0	1	0	0	0	1	80	0	1	0	1	1	2	1	1	0	0
80.6	0	1	0	0	0	0	0	0	1	0	82.1	0	1	0	0	0	1	1	0	0	1
75.2	1	1	0	1	0	0	0	1	1	0	82.23	1	1	1	1	1	2	0	0	1	1
39	0	1	0	0	0	0	1	1	0	1	85	0	0	0	0	1	1	1	0	0	0
61.9	1	1	0	0	1	1	0	0	0	1	85.1	0	0	0	1	0	2	0	0	1	0
13.7	0	3	1	0	1	1	0	1	0	1	86.14	0	0	0	1	0	2	1	0	1	1
79.7	1	1	0	0	0	0	0	1	0	0	86.8	0	0	0	1	0	2	1	0	1	1
54.7	1	1	0	0	0	0	0	0	1	0	89.2	1	1	0	1	1	1	1	0	1	1
79.8	0	1	0	0	0	1	1	0	1	1	89.4	0	1	0	1	0	2	0	0	1	1
55.8	1	1	1	0	0	0	0	1	1	0	92.92	0	0	0	1	1	2	0	0	1	1
61.1	0	1	0	0	1	1	0	0	0	1	93.9	1	0	0	0	0	2	0	0	1	1
60.9	0	1	0	0	0	0	0	1	1	0	100.6	0	0	1	1	1	2	0	1	1	0
58.6	1	1	0	0	0	1	0	0	1	1	101.9	0	0	1	1	1	2	1	1	1	0
73	0	7	0	0	0	1	0	0	1	1	102.2	0	1	1	1	1	2	0	1	1	1
47.7	1	4	0	1	0	0	0	0	0	0	104.2	1	0	0	1	0	3	0	1	1	1
50.1	0	4	0	0	1	0	0	1	1	1	107.8	0	1	0	1	0	3	1	0	0	0
50	0	7	0	0	0	1	0	1	1	1	112.9	0	1	1	1	0	2	0	0	1	1
54.5	0	3	0	0	0	0	0	1	1	0	113.8	0	0	0	0	1	2	0	0	1	0
68.3	0	5	0	0	0	0	0	1	1	0	118.9	0	0	1	1	1	1	1	0	1	0
64.1	1	1	0	0	0	0	0	1	1	0	119.1	0	1	0	1	0	2	0	1	0	0
74	0	1	0	0	0	0	1	1	0	1	119.5	0	0	0	1	1	2	0	1	0	1
56.5	1	4	0	1	0	1	0	0	0	1	119.8	0	0	0	1	1	1	0	0	1	0
56.6	0	1	0	0	0	0	1	0	0	1	120	0	0	0	0	1	1	1	0	0	0
64.4	0	1	0	1	1	1	0	0	1	1	123.66	1	0	0	1	1	1	1	0	1	0
58.1	1	1	0	0	1	1	1	1	0	1	127.15	1	1	0	0	0	3	0	0	0	0
81.2	1	3	0	1	1	0	0	1	1	1	128.7	1	1	0	0	1	3	0	1	1	1
47.3	0	1	0	0	1	1	0	1	0	1	131.5	0	1	0	1	0	1	1	0	1	0
45.4	0	3	0	0	0	0	0	0	1	0	134.1	0	0	0	1	0	3	1	0	0	0
48.9	1	1	0	0	1	0	0	1	1	1	138.5	0	0	0	1	0	2	0	1	0	0
76.3	0	5	0	0	0	0	0	1	1	0	147	0	0	0	0	0	1	1	0	0	0
50.8	1	1	0	0	0	0	0	1	1	0	148.4	0	0	0	1	1	2	1	0	0	0
58.1	1	2	0	1	0	0	0	1	1	0	153.4	0	1	0	0	0	2	0	0	0	0
57.2	0	3	0	0	0	0	0	1	0	0	162.98	0	0	0	0	1	1	0	0	1	0
51	0	7	0	0	0	0	0	1	1	0	166.7	0	0	0	1	0	2	0	0	1	NA
37.6	0	1	0	0	1	0	0	1	1	1	171.5	0	1	0	1	1	2	0	0	1	0
43.8	1	5	0	0	1	1	0	0	1	1	200.25	1	1	1	0	0	2	0	0	0	1
31.6	0	1	0	0	1	1	1	1	1	1	210.14	0	1	0	1	0	2	0	0	1	1
47	1	2	0	0	1	0	0	1	0	1	229.94	1	1	1	1	0	2	0	0	1	0
27.4	1	1	0	0	1	1	0	1	0	1	335.3	1	1	1	1	0	2	0	0	0	1
